# Supplementary material for: Regulation of Plasmodesmata Function Through Lipid-Mediated PDLP7 or PDLP5 Strategies in Arabidopsis Leaf Cells
Source: Plants (Basel). 2026 Jan 4;15(1):145. doi: 10.3390/plants15010145 (PMC12787549; doi:10.3390/plants15010145)
Supplement: Supplementary file 1 [file plants-15-00145-s001.zip]

Archive with 1 entries (1 files):
- plants-4033706-supplementary.pdf
